# Supplementary material for: Boron Clusters as Enhancers of RNase H Activity in the Smart Strategy of Gene Silencing by Antisense Oligonucleotides
Source: Int J Mol Sci. 2022 Oct 13;23(20):12190. doi: 10.3390/ijms232012190 (PMC9603397; doi:10.3390/ijms232012190)
Supplement: Supplementary file 1 [file ijms-23-12190-s001.zip]

Archive with 1 entries (1 files):
- ijms-1943965-supplementary.pdf
